# Supplementary material for: Gold Nanoparticles-Functionalized Cotton as Promising Flexible and Green Substrate for Impedometric VOC Detection
Source: Materials (Basel). 2023 Aug 25;16(17):5826. doi: 10.3390/ma16175826 (PMC10488880; doi:10.3390/ma16175826)
Supplement: Supplementary file 1 [file materials-16-05826-s001.zip]

Archive with 1 entries (1 files):
- materials-2535361-supplementary.pdf
